# Supplementary material for: Novel Meta-Diamide Compounds Containing Sulfide Derivatives Were Designed and Synthesized as Potential Pesticides
Source: Molecules. 2024 Mar 17;29(6):1337. doi: 10.3390/molecules29061337 (PMC10974209; doi:10.3390/molecules29061337)
Supplement: Supplementary file 1 [file molecules-29-01337-s001.zip]

Archive with 1 entries (1 files):
- molecules-2891036-supplementary.pdf
